# Supplementary material for: Diagnostic Algorithm for Glycogenoses and Myoadenylate Deaminase Deficiency Based on Exercise Testing Parameters: A Prospective Study
Source: PLoS One. 2015 Jul 24;10(7):e0132972. doi: 10.1371/journal.pone.0132972 (PMC4514803; doi:10.1371/journal.pone.0132972)
Supplement: S2 File — (XLS) [file pone.0132972.s002.xls]

## Sheet: Feuil1
			Decreased MAD Activity												Decreased MAD Activity											Decreased MAD Activity											Decreased MAD Activity
				Sex	Age	BMI (kg.m-2)	MAD activity (%Optical Density)	Maximal Heart Rate	% Predicted Maximal Heart Rate	% Predicted Peak Power	Peak V'O2 (mL/min/kg)	%Predicted Peak V'O2			Ammonia (µmol/L)	Rest	50% PMP	Peak exerc.	R 2th	R 5th	R 10th	R 15th				Lactate (mmol/L)	Rest	50% PMP	Peak exerc.	R 2th	R 5th	R 10th	R 15th				Pyruvate (µmol/L)	Rest	50% PMP	Peak exerc.	R 2th	R 5th	R 10th	R 15th
			1	F	43	26.1719	17.9384	155	87.5706	122.904	26.8657	109			1	29	12	11	hemolysis	hemolysis	26	hemolysis				1	0.7	1.1	4.4	4.2	4.1	3.2	2.3				1	133	63	134	127	204	180	149
			2	M	33	24.2202	21.2656	185	98.9305	107.687	46.3415	120			2	24	26	40	79	142	125	82				2	0.7	2	5.7	8.8	9	7.5	6.1				2	88	120	193	285	442	489	326
			3	F	50	25.6544	14.992	167	98.2353	85.2806	19.2754	83			3	18	15	28	47	48	46	39				3	0.9	2.4	3.9	5.9	5.2	7.3	5.3				3	80	113	140	187	207	327	283
			4	F	39	20.7967	18.4749	126	69.6133	62.9327	25.6897	90			4	26	hemolysis	18	17	16	14	12				4	0.5	1	1.6	2.1	1.9	1.5	1.5				4	80	77	108	143	119	107	103
			5	F	46	18.026	9.69305	174	100	136.002	42.2222	139			5	14	39	40	39	hemolysis	33	39				5	1.1	1.6	3.7	3.3	3.8	3.4	3.1				5	82	62	88	107	140	169	157
			6	F	28	19.4734	9.17352	144	75	79.783	24.5833	73			6	17	17	21	30	53	47	20				6	0.9	2.6	4.3	7.1	9.3	5.3	3.9				6	107	118	149	255	407	341	253
			Absent MAD Activity												Absent MAD Activity											Absent MAD Activity											Absent MAD Activity
				Sex	Age	BMI (kg.m-2)	MAD activity (%Optical Density)	Maximal Heart Rate	% Predicted Maximal Heart Rate	% Predicted Peak Power	Peak V'O2 (mL/min/kg)	%Predicted Peak V'O2			Ammonia (µmol/L)	Rest	50% PMP	Peak exerc.	R 2th	R 5th	R 10th	R 15th				Lactate (mmol/L)	Rest	50% PMP	Peak exerc.	R 2th	R 5th	R 10th	R 15th				Pyruvate (µmol/L)	Rest	50% PMP	Peak exerc.	R 2th	R 5th	R 10th	R 15th
			1	F	29	40.0577	1.69924	132	70.2128	56.9291	12.3	61			1	20	21	22	22	18	17	21				1	1.1	1.7	1.5	1.3	1.1	1	1				1	100	112	125	119	119	111	99
			2	M	16	23.3887	0	163	80.2956	103.515	50	120			2	47	40	24	51	40	31	30				2	1.1	1.3	6	8.1	4.9	3.1	2.4				2	98	88	155	230	242	172	149
			3	F	60	36.3636	0	126	78.75	94.0734	18.1818	115			3	37	31	33	33	32	27	28				3	1	2	2.9	2	1.7	1.9	1.7				3	168	176	173	173	176	171	165
			4	M	16	18.4965	0	175	84.9515	72.2485	44.6429	90			4	19	19	55	48	29	33	19				4	1.2	1.6	4.3	5.2	4.3	3.2	2.6				4	96	102	164	279	268	201	147
			5	M	42	19.3213	0	128	71.1111	50.2765	29.5312	82			5	56	25	55	hemolysis	54	34	45				5	0.6	0.4	1.8	2.4	3.2	1	1.7				5	86	45	89	111	159	111	131
			Normal MAD Activity												Normal MAD Activity											Normal MAD Activity											Normal MAD Activity
				Sex	Age	BMI (kg.m-2)	MAD activity (%Optical Density)	Maximal Heart Rate	% Predicted Maximal Heart Rate	% Predicted Peak Power	Peak V'O2 (mL/min/kg)	%Predicted Peak V'O2			Ammonia (µmol/L)	Rest	50% PMP	Peak exerc.	R 2th	R 5th	R 10th	R 15th				Lactate (mmol/L)	Rest	50% PMP	Peak exerc.	R 2th	R 5th	R 10th	R 15th				Pyruvate (µmol/L)	Rest	50% PMP	Peak exerc.	R 2th	R 5th	R 10th	R 15th
			1	F	35	25.8065	88.9587	178	96.2162	138.058	28.5484	105			1	16	19	33	38	32	22	18				1	0.4	0.4	2.2	4	3	2.1	1.6				1	38	47	101	199	214	133	104
			2	M	17	20.8086	109.656	203	100	89.8509	40.1526	90			2	20	14	37	172	216	198	147				2	1.3	1.2	5.6	12.6	12.9	10.5	10				2	121	82	168	223	285	331	349
			3	F	38	22.3094	105.55	186	102.198	86.881	25.7576	96			3	hemolysis	hemolysis	hemolysis	hemolysis	hemolysis	55	hemolysis				3	1.2	2.6	3.7	7	7.5	6.6	hemolysis				3	101	122	114	197	259	253	hemolysis
			4	M	46	22.1297	84.375	158	90.8046	78.6705	33.5821	100			4	17	16	20	45	56	65	55				4	1	1.7	2.5	4.3	4.4	4.7	3.1				4	89	84	102	140	116	192	176
			5	M	22	22.3863	87.0005	170	86.7347	95.0324	40.2985	97			5	20	40	91	106	93	70	40				5	0.7	1.8	8.6	9.4	8.8	7	4.8				5	97	125	164	308	350	372	293
			6	M	57	24.6755	87.8947	145	88.9571	93.9382	27.2155	93.6			6	40	60	61	31	43	64	37				6	0.7	1.4	1.8	4.6	6.4	5.4	3.4				6	106	80	87	116	221	236	182
			7	M	38	22.7204	115.267	182	100	66.2001	27.3529	75			7	12	21	29	59	72	40	38				7	0.5	1.1	3.4	5.8	6.4	5.8	5.8				7	58	65	134	166	231	201	238
			8	M	56	23.939	84.9273	137	83.5366	69.809	29.8571	86			8	27	hemolysis	43	hemolysis	hemolysis	hemolysis	37				8	1.6	1.8	3.4	hemolysis	4.6	5.4	4.9				8	88	88	109	hemolysis	143	197	177
			9	M	17	23.3887	98.0775	191	95.0249	108.946	47.9429	114			9	40	65	216	279	229	217	195				9	1.1	2	9.6	12	13	13.9	9.6				9	105	133	334	540	432	420	314
			10	M	45	26.9598	106.796	175	100	95.6887	30.5143	83			10	19	hemolysis	35	53	56	54	59				10	1.8	2.3	8.6	11.1	10.6	11.9	12				10	152	141	183	190	272	309	326
			11	F	31	30.0215	83.4356	168	88.8889	111.524	25.4054	100			11	28	24	32	52	79	49	41				11	1.1	2.1	4.6	6.7	9.2	6.8	5.1				11	93	104	125	179	286	278	238
			12	F	46	19.7055	93.4801	176	101.149	97.5768	26.6038	97			12	22	59	62	hemolysis	hemolysis	67	55				12	1.1	1.4	2.6	4.4	5.4	3.7	4.1				12	101	90	137	171	249	193	224
			13	F	41	23.4236	123.121	183	102.235	86.0678	27.9365	107			13	9	12	25	61	82	87	55				13	0.9	hemolysis	7.1	4.4	hemolysis	10	9.6				13	74	hemolysis	123	136	hemolysis	330	281
			14	M	27	17.4267	91.0263	160	82.9016	62.5118	39.322	97			14	28	13	21	32	43	60	35				14	0.7	1	2.5	4.5	4.1	5.3	4.3				14	80	67	83	136	166	259	223
			15	M	16	23.3887	77.7545	177	86.7647	83.9403	33.2857	74			15	29	27	59	105	111	79	65				15	0.6	1.5	4.8	8.3	8	7	5.8				15	83	97	146	256	307	317	296
			16	M	38	31.8773	85.5721	183	100.549	112.105	34.6535	115			16	23	16	21	67	57	77	35				16	1.8	1	4.4	6.3	6.5	7.1	5.2				16	125	63	148	194	227	274	230
			17	M	50	19.9432	112.238	150	88.2353	65.4519	27.1186	85			17	30	26	40	62	60	41	42				17	1.1	1.6	3.1	5	3.4	4.2	4.8				17	98	87	124	214	180	204	214
			18	M	33	24.9307	106.098	175	93.5829	98.0357	43.1111	124			18	24	40	hemolysis	119	136	56	69				18	0.8	2	9.1	9.8	7	8	7.4				18	94	113	197	272	212	287	241
			19	F	42	20.9366	109.836	ß blockers		83.3081	26.1702	95			19	21	10	31	40	30	45	35				19	1.4	1.8	5	5.8	4	2.8	2				19	122	113	150	189	177	126	107
			20	M	51	32.4074	77.6213	141	83.432	73.9816	18.0952	69			20	20	19	40	46	40	29	24				20	0.8	1.9	2.5	3.2	2.7	2.4	2.1				20	86	80	108	129	158	159	146
			21	M	41	22.6422	91.3669	176	98.324	84.2993	31.9416	88			21	90	203	106	74	113	96	82				21	1.1	2	4.5	3.7	4.8	5.2	4.8				21	108	111	139	169	218	238	222
			22	M	41	25.3444	113.086	167	93.2961	116.363	44.9275	127			22	20	17	29	82	132	88	70				22	1.2	2.3	3.9	8.5	8.1	6.4	5.2				22	92	104	146	244	332	306	308
			23	M	53	23.8715	108.165	146	87.4251	90.7334	31.4545	106			23	54	hemolysis	47	hemolysis	122	99	52				23	0.7	1	5.4	5.6	5.9	5.9	5.5				23	94	86	155	223	259	286	292
			24	F	20	18.2066	102.551	176	88	101.775	43.3077	120			24	17	18	30	40	33	24	24				24	0.9	1.6	5.5	5.5	4.5	4	3.3				24	79	79	95	177	228	194	191
			25	F	44	29.9967	80.3706	143	80.791	99.453	20.5479	90			25	16	24	40	44	35	30	19				25	0.8	1.2	2.8	3.1	3.2	2.6	1.7				25	80	88	118	145	214	195	150
			26	M	62	30.2469	114.397	168	106.329	79.7846	23.2653	97			26	22	29	54	135	143	149	101				26	0.9	2	3.6	8.6	9	7.4	7.7				26	90	99	115	184	279	292	377
			27	M	28	24.4898	103.061	177	92.6702	95.2257	40.9333	113			27	9	19	21	78	hemolysis	137	117				27	1	1.3	4.7	hemolysis	6.7	16.3	8.8				27	77	71	145	164	hemolysis	265	387
			28	M	20	17.5064	102.23	190	95	67.0062	42.9126	99			28	28	43	84	hemolysis	hemolysis	103	81				28	1.4	3.2	13.5	10.5	16.1	11.1	10.7				28	134	150	208	273	519	398	377
			29	M	18	20.6758	107.023	185	91.5842	117.405	58.5714	133			29	25	48	63	62	53	31	31				29	1	2.9	7.5	7.7	7	5.1	2.8				29	80	140	188	296	290	260	172
			30	M	18	18.8707	106.19	189	93.5644	92.2935	53.4615	120			30	6	28	38	58	62	45	38				30	0.9	3	6.6	8.2	8.3	7.4	6				30	120	149	159	261	329	316	321
			31	M	51	25.7371	82.8729	165	97.6331	108.492	38.8889	125			31	64	36	27	78	96	74	58				31	1.1	1.1	3.1	6	7.6	7.1	5.4				31	101	88	100	149	232	268	269
			32	M	16	19.3821	108.271	195	94.2029	92.2831	37.7551	79			32	11	9	23	45	47	23	13				32	0.4	2.2	5.1	7.2	6.3	6.9	4.3				32	62	130	133	196	231	260	160
			33	M	51	29.4023	102.539	169	100	95.4585	29.0244	100			33	37	31	80	79	124	93	70				33	1	1.2	3.6	5.7	8.4	7.9	5.4				33	78	80	105	137	219	261	223
			34	M	20	21.5645	101.403	182	91	111.025	45.8621	115			34	33	48	hemolysis	hemolysis	180	hemolysis	75				34	1	2.7	9.7	hemolysis	8.9	hemolysis	5.6				34	105	123	271	hemolysis	310	hemolysis	115
			35	M	16	24.6904	114.063	186	91.1765	138.026	46.8751	105			35	32	20	94	114	79	83	70				35	1.4	1	7.4	7.6	7.1	6.9	hemolysis				35	134	67	171	186	220	255	hemolysis
			36	F	34	21.3839	93.5294	143	76.8817	64.6298	26.0938	93			36	22	22	18	9	29	5.9	5.9				36	1.2	1.2	1.9	2.3	3.2	2.7	2.7				36	122	99	106	143	184	186	184
			37	F	27	20.3125	94.5792	166	86.0104	80.4152	31.1538	94			37	12	37	53	68	74	52	36				37	0.8	1.6	3.9	3.4	3.5	3.3	2.7				37	69	75	111	147	171	183	158
			Glycogenoses												Glycogenoses											Glycogenoses											Glycogenoses
				Sex	Age	BMI (kg.m-2)	MAD activity (%Optical Density)	Maximal Heart Rate	% Predicted Maximal Heart Rate	% Predicted Peak Power	Peak V'O2 (mL/min/kg)	%Predicted Peak V'O2			Ammonia (µmol/L)	Rest	50% PMP	Peak exerc.	R 2th	R 5th	R 10th	R 15th				Lactate (mmol/L)	Rest	50% PMP	Peak exerc.	R 2th	R 5th	R 10th	R 15th				Pyruvate	Rest	50% PMP	Peak exerc.	R 2th	R 5th	R 10th	R 15th
			Tarui	F	37	28.1337	91.1894	153	83.6066	62.6501	14.4615	54			Tarui	86	86	172	375	355	300	159				Tarui	0.5	0.4	0.4	0.5	0.8	0.9	1				Tarui	54	35	43	89	63	65	52
			McArdle	F	17	20.7008	107.527	182	89.6552	43.4486	21.8182	62			McArdle	71	55	120	141	197	188	161				McArdle	0.8	0.8	0.8	0.7	0.9	0.8	0.8				McArdle	85	82	67	82	102	80	95
			McArdle	F	47	22.1893	10.1732	169	97.6879	73.8163	20.1852	73			McArdle	12	15	37	65	53	30	30				McArdle	0.5	0.5	0.6	0.5	0.6	0.8	0.6				McArdle	66	47	60	60	64	54	63
